# Supplementary material for: PK Modeling of L-4-Boronophenylalanine and Development of Bayesian Predictive Platform for L-4-Boronophenylalanine PKs for Boron Neutron Capture Therapy
Source: Pharmaceuticals (Basel). 2024 Feb 26;17(3):301. doi: 10.3390/ph17030301 (PMC10975701; doi:10.3390/ph17030301)
Supplement: Supplementary file 1 [file pharmaceuticals-17-00301-s001.zip]

Archive with 1 entries (1 files):
- pharmaceuticals-2736774-supplementary.pdf
